# Supplementary material for: Knockout of mafba Causes Inner-Ear Developmental Defects in Zebrafish via the Impairment of Proliferation and Differentiation of Ionocyte Progenitor Cells
Source: Biomedicines. 2021 Nov 16;9(11):1699. doi: 10.3390/biomedicines9111699 (PMC8616026; doi:10.3390/biomedicines9111699)
Supplement: Supplementary file 1 [file biomedicines-09-01699-s001.zip]

Archive with 1 entries (1 files):
- biomedicines-1357249-supplementary.pdf
